# Supplementary material for: Dp71 Point Mutations Induce Protein Aggregation, Loss of Nuclear Lamina Integrity and Impaired Braf35 and Ibraf Function in Neuronal Cells
Source: Int J Mol Sci. 2022 Oct 6;23(19):11876. doi: 10.3390/ijms231911876 (PMC9570083; doi:10.3390/ijms231911876)
Supplement: Supplementary file 1 [file ijms-23-11876-s001.zip]

Archive with 1 entries (1 files):
- 20221008-ijms-1895163-supplementary.pdf
